# Supplementary material for: Health Effects of Electronic Cigarettes: An Umbrella Review and Methodological Considerations
Source: Int J Environ Res Public Health. 2022 Jul 25;19(15):9054. doi: 10.3390/ijerph19159054 (PMC9330875; doi:10.3390/ijerph19159054)
Supplement: Supplementary file 1 [file ijerph-19-09054-s001.zip]

Archive with 4 entries (4 files):
- Supplementary File 1.pdf
- Supplementary Table 1. Excuded Reviews.pdf
- Supplementary Table 2. Health outcome domains.pdf
- Supplementary Table 3. Included studies, Results, Conclusions, Limitations (1).xlsx
