# Supplementary material for: Health Effects of Electronic Cigarettes: An Umbrella Review and Methodological Considerations
Source: Int J Environ Res Public Health. 2022 Jul 25;19(15):9054. doi: 10.3390/ijerph19159054 (PMC9330875; doi:10.3390/ijerph19159054)
Supplement: Supplementary file 1 [file ijerph-19-09054-s001.zip › Supplementary Table 3. Included studies, Results, Conclusions, Limitations (1).xlsx]

## Sheet: Sheet1
Author, year	Outcome Category	Evidence Type Category	Outcome measures		Number os databases searched	RoB and Quality Appraisal Tool used	Meta-analysis	Vaping liguid (flavor/nicotine containing/nicotine free)	Comparator	For human studies: Accounted for smoking status in results?	Statistical Analysis	Main Results	Secondary Results	Authors Stated Conclusions	Author Stated Limitations	Author Stated Recomendations
			Short-Term	Long-Term
Garcia et al., 2020	Cardiovascular	Human studies	Acute (minutes to hours) changes in Heart Rate Variability, Heart Rate, Systolic and Diastolic Blood Pressure	Chronic (days or longer ) changes: Heart Rate Variability, Heart Rate, Systolic and Diastolic Blood Pressure. Chronic effects were described as those measured in chronic EC users (non TC smokers) and in TC smokers after switching to chronic EC use.	Two (Ovid Pubmed and EMBASE)	No standartized tool used. Instead, potential sources of bias included ties to or funding from the TC or EC industry.	No	Electronic Cigarettes with and without nicotine	1. EC vs. Traditional Cigarette (TC) 2. EC Nicotine vs. EC Non-nicotine constituents	YES. Studied effects of EC in non-smokers and compared the effects of switching from TC to EC. Mentioned, that chronic TC smoking leads to stiffening of the vasculature, therefore vaping sessions may have different hemodynamic effects in a chronic TC smoker, in whom the arteries are less compliant, compared with a non-TC smoker.	Within each comparison (TC vs. EC and ECN vs. EC0), using the extracted data, the summary mean difference and its confidence bounds for a given outcome were computed and combined using the random effects model of Viechtbauer under the R software system. This model assumes heterogeneity. The forest plot entry for each study is the mean difference with the corresponding lower and upper 95% confiden…	Acute effects of TC vs. EC: 5 out of 8 studies suggest that the effects of TC on ACUTE CV autonomic functions are greater than of EC vaping. The overall mean differences between TC smoking and EC vaping across all studies was 1.58 mmHg (95% confidence interval [CI] 0.20–2.97; p = 0.025) for SBP, 1.57 mmHg (95% CI 0.37–2.78; p = 0.01) for DBP and 3.06 bpm (95% CI 2.01–4.10; p = 0.00001) for HR. 2.…		1. Acute EC vaping increased HR and BP less than TC. 2. Nicotine (but not non-nicotine) constutients were responsible for the sympathoexcitatory effects. 3. Chronic EC vaping was consistent with a chronic Heart Rate Variation, but did not transtate into chronic increases in HR or BP. 4. Switching from chronic TC to EC use tended to show a small dectease in BP but not HR. ECs are sympathoexcitator…	1. (Aim 1): Plasma nicotine levels were not measured in many of the studies to confirm similar exposure of EC and TC, so it remains uncertain, whether the exposure to these tobacco products were comparable. 2. The protocols in lab studies utilized a relatively short, intense vaping period, such as 60 puffs of an EC in 30 min, that may not replicate how individuals consume their ECs. 3. None of th…	Studies of the latest pod-like EC devices (Juul), which deliver nicotine similarly to a TC, with measurement of pre/post-nicotine levels are necessary.
Skotsimara et al. , 2019	Cardiovascular	Human (secondary: cell culture)	Acute outcomes (5-30 minutes after EC use) of MA: HR, SBP, DBP.	Chronic (assessment time 5 days - 1 year) outcomes of MA: HR, SBP, DBP. Secondary outcomes of SR: Arterial stiffness,endothelial function, myocardial function, risk of cardiovascular events. Chronic effects were defined as those measured after switching from TC to chronic EC use.	One (PubMed)	ROBINS-I tool for non-randomized clinical studies	Yes	Based on results, only studies with nicotine containing ECs were present	TC use (in terms of switching from TC to chronic EC)	Only for chronic outcomes compared the effects of switching from TC to chronic EC.	mean difference (MD) with 95% confidenceintervals (CIs) for each outcome of interest (MD after short- or long-term electronic cigarette use). The difference in mean SD for heart rate, SBP and DBP wasincluded in the quantitative synthesis to explore the pooled MD after exposure to electronic cigarettes andthe results for each outcome were represented in forestplots. Presence of heterogeneity was e…	The systematic review of the literature indicated that the effects of electronic cigarette smoking on HR andBP are not consistent across studies. Meta-Analysis results of the acute effects of EC on HR and BP concluded: Exposure to EC acutely increased HR (pooled weighted MD =2.27, 95% CI: 1.64 to2.89,p<0.0001). EC vaping significantly increased SBP acutely (pooled weighted MD=2.02, 95% CI:0.07 to…	Preclinical (cell culture models) evidence based on two studies: in one, the electroniccigarette aerosol did not alter gene expression in human coronary artery endothelial cells; in another, certain electronic cigarette vapour extracts showed cytotoxic effects in human umbilical veinendothelial cells, comparable to conventionalhigh-nicotine cigarettes. Clinical effects on arterial stiffness based…	Evidence suggests that the EC negatively affects endothelial function, arterial stiffness and the long-term risk for coronary events, but these findings are from single study reports and have not been confirmed in additional studies.Conflicting evidence exists on the effects of the ECs on heart rate and blood pressure, which is mainly based on non-randomized clinical studies of moderate quality. …	None stated	Future studies should delineate whether electronic cigarette use is less hazardous to cardiovas-cular health than conventional cigarette smoking.
Kennedy et al., 2019	Cardiovascular	Human, Animal, Cell culture	Sympathetic nerve activation (HR, HRV, SBP, DBP), oxidative stress, endothelial function, platelet activation	N/A	Three (MEDLINE, Embase, Web of Science)	Cochrane Risk of Bias tool	No	No Information. Table with study characteristics has information on the nicotine content (majority are nicotine containing Ecs, some had EC0 as comparator.	No comparison considered in research questions or stratified in the results. Table with characteristics presents information on comparators of each included study.	No. Information on smoking status of study populations is not collected in tables.	N/A. Narrative synthesis.	Human studies: Sympathetic nerve activation: 14 of 18 studies reported increases in HR and 2 showed decreases in HR. Of 14 studies on SBP, 10 found increases and 4 found decreases. Of 12 studies on DBP, 9 found increases after EC use, while 3 found destreases. Both in vitro and in vivo studies showed an increase in ROS production and a reduction in anti-oxidants after e-cigarette exposure, consti…		Most studies suggest potential for cardiovascular harm from EC use, through mechanisms that increase risk of thrombosis and atherosclerosis. Human studies largely showed increases in heart rate and blood pressure as well as abnormalities in HRV, suggestive of sympathetic nerve activation. There may be few if any cardiovascular benefits for those who only reduce cigarette consumption given the non…	Overall, there were many methodological weaknesses in the studies included. 1. COI: Studies with conflicts of interest were significantly less likely to identify concerning cardiovascular effects. 2. Product variation: Liquids tested represent only a very small proportion of the market. Brands and generations of ECs varied widely, not reported at all in some studies. 3. TC as a comparator: may ha…	Further research is required to assess effects of e-cigarettes in subjects with primary cardiovascular disease, and to distinguish effects of nicotine-containing and nicotine-free e-cigarettes.
Glasser et al., 2017	Health Effects (Cardiovascular, pulmonary)	Human, Animal, Cell culture	Physiologic health effects in humans and animal models		One (PubMed)	Not performed	No	No information	NA	No	NA	Human exposure to some potentially harmful chemicals is significantly lower for ENDS than for cigarettes. Vaping has no or minimal impact on other physiologic measures (i.e., exhaled carbon monoxide, complete blood count, body weight) with improvements in outcomes seen for smokers switching to ENDS, such as reduced blood pressure, improved lung function, and improved disease symptoms (i.e., asthm…	Particular ENDS flavors are more cytotoxic than others, but generally most studied ENDS liquids are much less cytotoxic than cigarette smoke extract. In cytotoxicity studies, cinnamon flavor in ENDS was found to be the most toxic (i.e., inhibiting cell survival or inducing cell stress/morphologic change) when comparing flavors. Most studies find that nicotine levels are not correlated with cytoto…	Studies on the health effects of vaping indicate no or minimal impact on physiologic biomarkers. Studies indicate that ENDS pose substantially less harm to smokers than cigarettes.	The authors did not quantify the risk of bias of the evidence given the size and heterogeneity of the sample of included studies. ENDS products are highly variable. Second, the field lacks consistent definitions of types of users and patterns of use, which complicates the interpretation of research findings. Third, many studies have small sample or cell sizes and employ convenience samples, raisi…	More longitudinal studies and controlled trials are needed to evaluate the impact of ENDS on population-level tobacco use and determine the health effects of longer-term vaping. A standardized method is needed to characterize products with respect to nicotine and toxicant delivery and their potential harms, both relative to smoking and relative to no use (absolute harm).
Gualano et al., 2014	Adverse Events (respiratory)	Human	self-reported or clinical/laboratory measured AEs after using EC		Three (Pubmed, Web of Knowledge, Cochrane Controlled Trials Register)	NEWCASTLE – OTTAWA Scale for observational studies and JADAD Scale for experimental studies.	No	No information	None specified	No	NA	Two experimental studies have measured the physiological effects caused by EC. Flouris et al reported that the complete blood count remained unchanged during active and passive e-cigarette smoking sessions (P . 0.05), in contrast tobacco cigarette smoking increased white blood cell, lymphocyte and granulocyte counts for at least 1 h in smokers and never smokers (P , 0.05). During short-term use, …		No conclusions were drawn by authors regarding the two studies on physiological effects	There are methodological limits of the included studies regarding the period of exposure and the type of EC used. Smoking the EC for just few hours do not allow enough time neither for assessment of delayed acute effects nor the potential of long-term use. Indeed, the results of some outcome measures might be influenced by sample size, longer-term use, different puffing profiles, other EC models …	Further researches are strongly recommended in order to reach more complete knowledge about the possible impact of these kind of devices. Long-term studies, following a specific protocol are strongly required to evaluate the effects of the EC use after a chronic exposure and to obtain concrete evidence relating to health outcomes. It is necessary to promote further trials characterized by high sa…
Pisinger, Dossing, 2014	Cardiovascular, Pulmonary, Carcinogenic	Human, animal	self-reported or clinically (laboratory)measured health effects after short-term EC use: (AE, pulmonary, cardiovascular and carcinogenic outcomes).		Three (PubMed, EMBASE and CINAHL)	Not performed	No	Not specified	Most studies included smokers and compared with a reference, mostly own-brand CCs.	Partial YES. Presented a reference product for each study along with other study charachteristics and conclusions in Tables.	Narrative and tabular description of results	Experimental Human studies: a) carcinogenic: A potentially carcinogenic pyrolysis product was found in urine in one study after vaping ECs with nicotine; b) pulmonary: after very short-term EC exposure effects were reminiscent of the obstructive effects seen with smoking, even though the impact on lung function was smaller than with smoking; c) cardiovascular: some studies in EC-naïve smokers fou…	A substantial number (34%) of studies were funded or otherwise supported by manufacturers of ECs. Conflict of interest seems to influence the conclusions of these papers.	Due to many methodological problems, severe conflicts of interest, the relatively few and often small studies, the inconsistencies and contradictions in results, and the lack of long-term follow-up no firm conclusions can be drawn on the safety of ECs. Based on included studies, ECs cannot be regarded as safe, even though they probably are less harmful than CCs. Even if ECs are less harmful than …	A substantial number of studies were published by authors with a conflict of interest. Findings from studies on adverse events were often flawed by selection-bias. Any research only applies to the specific EC brand, model and batch tested, with no certainty that the findings will apply to other or future brands, models or batches. ECs are subject to frequent modifications, and there are currently…	Authorities have a responsibility to ensure that EC-users can buy safe high-quality products with contents corresponding to the label, and they also have the responsibility to prevent the spread of the use of ECs to minors and non-smokers.The use of ECs should, so far, be restricted to smokers unwilling/unable to quit. It is necessary to include all users and modes of use when discussing benefits…
Bozier et al., 2020	Cardiovacular, Respiratory, Carcinogenic	Human, Animal	Health effects ( broad array of outcomes)		One (PubMed)	None performed	No	Tobacco vs. other flavors; Nicotine vs nicotine free liguids	1) CC and 2) no smoking/air	Yes. Studied effects of EC in non-smokers and smokers.	Narrative and tabular description of results	1)Pulmonary effects of EC vs in non-smokers: EC users have an increased risk of respiratory symptoms compared with never smokers, and there is a significantly increased risk in ex-smokers who currently use ECs compared with ex-smokers who do not. Although lung function, as assessed by using spirometry, has been shown to be impaired in tobacconaive e-cigarette users compared with never smokers, a …	5) effects of flavoring chemicals: .Although the presence of nicotine contributes to thedetrimental effects of e-cigarettes, recent research hashighlighted the potential toxicity of flavor additives. Much of the flavoring research to date has focused on toxicity in a range of cells, with cinnamon in particular being singled out for its toxic effects. Several in vitro/ex vivo studies have shown th…	ECs are proposed as a harm reduction tool for tobacco smokers wishing to quit. Systematic reviews suggest a lack of clear efficacy of e-cigarettes in smoking cessation. There is increasing emerging evidence that EC use is not risk free for nonsmokers, and that use in smokers as a cessation aid is not preferential to NRT from a health impact perspective.	Lack of clarity regarding the components of each e-liquid make reproducibility an issue. The specific ingredients and quantities are rarely listed on the bottles and are often not accurate when they are listed.	Additional studies are needed in both humans and animal models to determine what health impacts ECs may have on the many groups who may use them. Studies comparing ECs with the more traditional NRT should be considered to identify the best methods to begin the healing process that has been shown to occur in smokers who quit entirely as soon as possible and avoid further damage. Regarding flavorin…
Harrell et al., 2014	Health Effects (Cardiovascular, pulmonary, carcinogenic)	Human	Acute health effects (no definition of "acute")		Two (Pubmed and Web of Science)	Not performed	No	No information.	TC and NTR	Partially. Discussed the effects of Ecs comapred to TC.	Narrative and tabular description of results	Acute effects of EC vs. TC: The use of ECs appears to have resulted in some positive health changes for former smokers. ECs are also linked to negative effects. ECs, especially those with nicotine, reduce lung function. However, this effect is less pronounced for ECs than for TCSs. Unlike TCs, ECs do not appear to significantly affect complete blood count. Studies reported that although both ECs …	Chemical profile: levels of toxicants have been reported to be 9–450 times lower than levels in tobacco smoke. Nonetheless, these do include carcinogens previously found in tobacco smoke, such as formaldehyde, acetaldehyde, NNN, and 4(N-Nitrosomethyamino)-1-(3-pyridyl)-1-butanone (NNK). Most ECs contain propylene glycol, which at higher temperatures can oxidize and form formaldehyde, acetaldehyde…	Safety data indicates that ECs contain detectable levels of toxic substances, but generally at lower levels than TCs. Acute effects are generally similar to effects of TCs, but at a lower severity. In summary, available evidence suggest that ECs warrant further investigation, but cannot currently be unequivocally recommended as a smoking cessation strategy or harm reduction technique.	Because e-cigarettes are developed by a variety of manufacturers and are unregulated, the contents of e-cigarettes vary widely and in some cases are not consistent with labeling. Thus, it is not possible to make general statements regarding e-cigarette safety	Physicians are advised to discuss the known and unknown safety and efficacy information on ECs with interested patients, and to encourage patients to first try FDA-approved pharmacotherapies for smoking cessation. However, pending the emergence of compelling data, clinicians may consider keeping an open mind regarding patients’ informed decisions to attempt smoking cessation in unconventional way…
NASEM	Cardiovascular	human, animal, or in vitro	CV outcomes: clinical cardiovascular outcomes (coronary heart disease, stroke, and peripheral artery disease) and subclini-cal atherosclerosis (carotid intima-media thickness and coronary artery calcification). Acute vaping (minutes to hours) and long-term vaping () effects.						TC	Yes	No	CV outcomes: There is no available evidence whether or not EC use is associated with clinical cardiovascular outcomes (coronary heart disease, stroke, and peripheral artery disease) and subclinical atherosclerosis (carotid intima-media thickness and coronary artery calcification). There is substantial evidence that heart rate increases shortly after nicotine intake from e-cigarettes. There is mod…	There is substantial evidence that completely switching from regular use of combustible tobacco cigarettes to ECs results in reduced short-term adverse health outcomes in several organ systems. There is no available evidence whether or not long-term EC use among smokers (dual use) changes morbidity or mortality compared with those who only smoke combustible tobacco cigarettes. There is insufficie…	Based on the findings of this report, e-cigarettes cannot be simply categorized as either beneficial or harmful to health. Balanced consideration should be taken with regard to scientific priorities for and policy implications from evidence on the health effects of e-cigarettes. To provide data to inform regulatory strategies that maximize benefits and minimize the risks of e-cigarettes, research…	Few studies provided details on actual wattage and resistance and no studies provided details on the coils. Some studies reported the total amount of nicotine in the cartridge, but not the actual concentration. Only one study tested multiple propylene glycol (PG)/glycerol concentrations , and only two other studies actually reported the concentrations of other constituents beyond nicotine. Some s…	Research further evaluating subclinical measures of cardiovascular disease (oxidative stress, endothelial dysfunction, and arterial stiffness) is needed.
	Carcinogenic	human, animal, or in vitro	Cytotoxicity, DN A damage, Intermediate cancer endpoints (biomarkers, e.g. biomarkers (oxidative stress and inflammation)	Cancers								Cancer outcomes: There is no available evidence whether or not EC use is associated with intermediate cancer endpoints in humans. This holds true for EC use compared with use of combustible tobacco cigarettes and EC use compared with no use of tobacco products. There is limited evidence from in vivo animal studies using intermediate biomarkers of cancer to support the hypothesis that longterm e-c…		There are no available epidemiological studies on the potential association between e-cigarette use and cancer in humans to make any conclusions. This holds true for comparisons of e-cigarette use compared with combustible tobacco cigarettes and e-cigarette use compared with no use of tobacco products.	The sparseness of the current evidence and the low quality of the human evidence on this topic preclude making any evidence-based conclusions about the potential association between e-cigarette use and risk of cancer in human populations.
	Respiratory	human, animal, or in vitro	Intermediate outcomes (measurements of lung function and lung structure, quantification of inflammatory cell numbers from bronchoalveolar lavage (BAL), pro-inflammatory cytokines from bronchial biopsies, improvement and progression of existing respiratory diseases	Development of respiratory conditions such as Asthma, Pneumonia, COPD								Respiratory outcomes: There is limited evidence supporting improvements in lung function in smokers who switch to e-cigarettes. Studies examining the long-term effects of e-cigarettes on the development of chronic respiratory symptoms are completely lacking due to the newness of the product. Studies examining the short-term effects of e-cigarettes indicate that nicotine-containing e-cigarettes, b…	Despite a number of studies, the results are unclear about whether use of e-cigarettes as a substitute for combustible tobacco use in people with COPD may be beneficial, neutral, or harmful. Another area that remains unclear is if e-cigarette use can cause neutrophilic inflammation, similar to that which can be found in the asthmatic smoker and the smoker with COPD. . If so, then e-cigarette use …	There is coherence across studies in humans, animals, and in vitro systems regarding the effect of e-cigarette exposure and respiratory symptoms. This adverse effect on respiratory symptoms is likely associated with an increase in cellular inflammation and oxidative stress.	Taken together the majority of studies in the literature examining respiratory outcomes of e-cigarette use and their benefit on respiratory function in current smokers come from the same region of Italy, which limits generalizability of their results. In addition, with the exception of one study, the sample sizes were generally small and subjects were selected retrospectively. The animal studies …	The committee recommends to prioritize research on the public health implications of e-cigarettes that improves the quality of e-cigarette research. This includes protocol and methods validation and development and use of appropriate study designs, including the use of appropriate control groups.
Ioakeimidis et al., 2016	Cardiovascular, Respisatory, carcinogenic	Not reported	Acute and long-term respiratory outcomes, pulmonary function. Acute and long-term cardiovascular outcomes (BP, tachycardia, brachycardia, aortic stiffness, ect.).		One (PubMed)	The validity and strength of each study were determined based on a qualitative assessment of study objectives, methods and population.	No	No information. Effects of Nicotine are mentioned utside of CV and Respiratory outcomes.	TC	No mentioning of smoking status in study participants.	Narrative text	Pulmonary effects: e-cigarette aerosol can cause upper respiratory tract irritation, dryness of the mucous membrane, release of cytokines and proinflammatory mediators, allergic airway inflammation, decreased exhaled nitric oxide (FeNO) synthesis in the lungs, changes in bronchial gene expression, and a risk of lung cancer. However, further research is needed to determine the long-term effects of…	Propylene glycol and glycerin are the most common nicotine solvents used in e-cigarettes.Propylene glycol can irritate the eye and respiratory system. Heavy metals, such as tin, lead, and nickel, have also been discovered in a brand of e-cigarette nicotine liquids and aerosols. These metals can negatively affect the respiratory systems. Importantly, e-cigarette aerosol contains toxic chemicals, s…	Electronic cigarettes are growing in popularity, but their safety and efficacy as a smoking cessation aid are not well explored.	The majority of the studies performed with the aim of assessing the cardiovascular effects of e-cigarettes are focused on the acute effects on the heart. Further research is needed to examine the longer-term safety.	it cannot be overemphasized that it is important to advise all smokers to quit smoking traditional cigarettes, encourage the use of cessation medications approved by regulatory bodies, and refer patients for smoking cessation counseling
Bravo-Gutierrez, 2021	Health Effects (respiratory) and Toxicity	In-vitro, Animal, Human studies	Acute (2 h daily for three days) and sub-acute aerosol exposure (2h a day, 5 days a week for 30 days) DNA damage, inflammation mechanisms, reactive oxygen species (ROS) presence	Chronic inhalation (no definition) D-NA damage, inflammation mechanisms, reactive oxygen species (ROS) presence	One (PubMed)	None	No	No information	None	No	None	Animal: Acute exposure (2 h daily for three days) to EC aerosols containing propylene glycol (PG) with nicotine induce increased inflammatory cell influx and release of pro-inflammatory cytokines in bronchoalveolar lavage fluid (BALF) of mice. Sub-acute e-cigarette exposure (2 h a day, 5 days a week for 30 days) evaluated in the BALF of mice showed impairment of inflammatory response. Mice with c…		Evaluation of ECs in different models demonstrated involvement in pathways related to chronic pulmonary diseases, common with pathways of damage of damage and impairment with TCs. But it also presents with newer damage mechanisms related to the additives, flavors, and methal nanoparticles. The exposure to EC vapor extract was associated with increased virulence and inflammatory potential of commo…	The principa limitations of included studies are establishing puffing topography and the nicotine concentration used.	We suggest that primary-contact physicians and experts in the field should not recommend EC as nicotine replacement therapy to smokers, especially in patients with chronic respiratory diseases like COPD and asthma. The damage mechanisms described previously could synergize the underlying immune impairing conditions and exacerbate complications or disease progression
Chand, Hosseinzadeh, 2021	Health Effects (respiratory)	Human studies	self-reported asthma diagnosis		Five (PubMed, Scopus, CINAHL, Cochrane Library, Web of Science and ProQuest)	Cochrane Risk of Bias tool	Yes (SR+MA)	No information	Never EC or cigarette use / Never EC use and multi-variate model adjusting for cigarette use	Yes, adjusted for smoking status	The chi-square and the Higgins I2 test were used to test between study heterogeneity. A pooled odds ratio with 95% confidence intervals (CI) was calculated using the inverse variance method, which gives greater weight to larger sample sizes, with a random effects model.	The pooled OR for current EC use and asthma was 1.36 (95% CI 1.21–1.52). Substantial heterogeneity was observed. There was no significant difference between adolescent and adult subgroups (p = .59). Visual inspection of the funnel plot showed some asymmetry indicating potential publication bias. The pooled OR for ever EC use and asthma was 1.24 (95% CI 1.13–1.36). Low levels of heterogeneity. A p…	A longitudinal analysis of nationally representative study of US adults reported an increased risk of developing asthma following current EC use (IRR 1.32, 95% CI 1.01–1.72) and ever EC use (IRR 1.24, 95% CI 1.01–1.53).	The findings of this systematic review and meta-analysis suggest that there is a link between current and ever use of e-cigarettes, with an asthma diagnosis. However, cross-sectional nature of studies, heterogeneity, inconsistencies between covariates and likely publication bias limit the interpretation of these results.	Visual inspection of the funnel plot indicates that publication bias is likely. Further, EMBASE was not available to the researchers to expand search pool. The review is unable to establish a causal relationship due to the cross-sectional design of the studies. Reverse causality, where participants with asthma choose to use EC at a higher rate than participants without asthma, cannot be ruled out…	Public health initiatives should be implemented to reduce EC use. Further studies are warranted to explore any potential causal association between EC use and asthma.
Larue et al., 2021	Health Effects (respiratory and Cardiovascular)	Human studies	SBP, DBP, HR, augmentation index, Fraction of exhaled nitric oxide (FeNO), spirometry measures	NA	Four (PubMed, Web of Science, Cochrane, Scopus)	Downs and Black checklist adapted for acute laboratory study design	SR and MA	Ecs with different nicotine concentrations	EC + (with nicotine)/ EC - (without nicotine)/ cigarette smoking / EC sham	Forest plots present results stratified by smoker/non-smoker/dual smoker. However, no intrepretation of the effects of EC use by smoking status provided in results or discussion. No sensitivity analysis presented.	Random-effects models were used for overall effects. Standardized Mean Difference (SMD) with 95% confidence intervals (CI), was calculated as post-minus pre-smoking values. Statistical heterogeneity was explored using the I 2 test, Q values, sensitivity analysis, and meta-regression techniques. Funnel plot asymmetry was evaluated using Begg and Egger’s test and a significant publication bias was …	MA: Significant increase in HR following acute smoking of EC+, with an average moderate effect-size (SMD = 0.71; 95%CI 0.46–0.95) which was similar to acute TC smoking (SMD = 0.63; 95%CI 0.50–0.75). Significant increases in SBP (SMD = 0.38; 95%CI 0.18–0.57) and DBP (SMD = 0.52; 95%CI 0.33–0.70) were also found in response to EC+, which were comparable in magnitude to TC (SBP: SMD = 0.34; 95%CI 0.…	SR: A number of other respiratory changes were identified in qualitative synthesis such as increased respiratory resistance and decreased oxygen saturation. EC + seemed to induce hematological changes in measures indicative of worse endothelial function, greater oxidative stress as well as an increase in pro-thrombotic state and inflammatory levels. The risk of publication bias in this meta-analy…	Compared to combustible cigarettes, the use of ECs with nicotine was associated with a similar significant increase in HR, BP and arterial stiffness, and likely related to the nicotine content. In this meta-analysis, the average increase in HR following EC+ was 6 bpm. The aggregated acute physiological changes seen in our review could relate on the long term to a 3–10% increase in CV risk, assumi…	Methodological factors such as variability in EC devices, e-liquid content, smoking protocols, as well as each participant’s nicotine intake and smoke exposure might have influenced the results and contributed to the heterogeneity of effect-sizes. Moreover, average sample size was small.	Larger and more consistent studies would be needed in the future
Martinez-Morata et al., 2020	Health Effects (Cardiovascular)	Human studies	Systolic and Diastolic blood pressure		One (PubMed)	No information	No	Information on flavor (when available) and nicotine content was collected. No discussion of the role on flavor in the discussion. Results were stratified by nicotine vs no nicotine ECs.	EC + (with nicotine)/ EC - (without nicotine)/ cigarette smoking	Yes. Results are stratified by current smoker /non smoker	Mean difference (MD) for each outcome of interest (baseline vs. up to 4 hours post-intervention).	Non-smokers (based on 3 studies): the mean SBP/DBP increase after the nicotine containing EC use ranged from + 5/+ 4 mmHg to + 2/+ 4 mmHg. For the no nicotine ECs, the corresponding changes were + 3/+ 2 mmHg. Smokers (based on 10 studies): All studies showed elevantion of SBP/DBP after nicotine containing EC use. Mean changes in SBP/ DBP immediately after intervention compared to baseline ranged …	All the studies that included a TC arm found elevations of SBP and DBP for this group.	The use of ECs with and without nicotine results in short-term elevations of both SBP and DBP in smokers and non-smokers. The mechanisms that underlie this relationship are incompletely understood, particularly for ECs without nicotine. The studies that included a non-nicotine EC arm also found increases of blood pressure in the short term, although those increases tended to be smaller compared t…	The study populations were heterogeneous including tobacco smokers, nonsmokers, or EC users. The intervention arms, protocols, and EC devices, including their nicotine content and other e-liquid and coil components, varied among studies, representing potential limitations for their comparability.	There is a need for prospective studies that assess the long-term consequences on blood pressure elevation and the risk of developing hypertension. Large-scale population studies, which are currently not available, are needed to assess the effects of e-cig use on blood pressure levels outside of the experimental settings.
Xian, Chen. 2020.	Health Effects (Respiratory)	Human Studies	Asthma diagnosis		Three (Pubmed, Embase, Web of Science)	Agency for Healthcare Research and Quality (AHRQ)	Yes	No information	Current EC use, former EC use, dual EC and TC use, TC use only	Yes. Results were stratified by EC user vs dual user vs. TC user only.	Forest plots with adjusted ORs and 95% CIs. Heterogeneity was assessed with I2 value of the Cochran's Q test. Publication bias was assessed using funnel plots, Begg's rank correlation test, and Egger regression asymmetry tests.	The association of EC use with asthma, and the combined OR value was 1.27 (95% CI = 1.17–1.37). We found the significant association of current EC usage with asthma (OR = 1.30, 95% CI = 1.17–1.45), and the former use of ECs also had an association with asthma (OR = 1.22, 95% CI = 1.08–1.39). Dual use of ECs in combination with TCs showed an association odds with asthma was 1.47 (95% CI = 1.13–1.9…	Prevalence of asthma among e-cigarette current users in the medium research quality group (OR = 1.44, 95% CI = 1.26–1.65) was higher than that in the high-quality research group (OR = 1.21, 95% CI = 1.08–1.35)	Current or previous Ecs use are associated with an increased prevalence of asthma. TC use combined with EC use may further increase the risk of asthma.	Due to the cross-sectional nature of studies, it is not convincing to explore the causal relationship between ECs and asthma. Frequency of EC use were not considered in this MA.	Cohort studies should be conducted in the future to further explore the health damage caused by EC exposure, including asthma.
Goniewicz et al., 2020	Health Effects (Respiratory and Cardiovascular)	Human Studies	Respiratory outcomes (e.g., chronic obstructive pulmonary disease, chronic bronchitis, emphysema, asthma, wheezing) and cardiovascular outcomes (e.g., stroke, myocardial infarction, coronary heart disease)		Two (PubMed and Embase)	Appraisal Tool for Cross-Sectional Studies (AXIS tool)	No	No information	Former TC smokers transitioned to EC use vs. current TC smokers who do not use EC (exclusive TC smokers)	Yes. Measured the odds of health outcomes in former smokers.	Adjusted odds ratios (aORs) with 95% CIs.	ORs of respiratory outcomes in former smokers who transitioned to ECs versus current exclusive smokers were below 1.0, ranging from 0.58 (95%CI 0.36– 0.94) to 0.66 (95%CI 0.50–0.87; all p<0.0). No ORs for cardiovascular outcomes differed signifcantly from 1.0.	The studies were generally deemed acceptable quality in accordance with the AXIS tool, as 5 of the 6 reviewed studies met at least 16 of the 20 AXIS tool criteria.	Although our systematic review showed~40% lower odds of respiratory outcomes and no diference of cardiovascular outcomes for former smokers who transitioned to ECs compared to current exclusive smokers, these estimates of relative risk of vaping compared to smoking are primarily based on a limited number of epidemiological studies with several important limitations.	The ability to evaluate associations for causality is drastically limited for the 5 cross-sectional studies. No studies conducted stratifed analyses separating respondents with other relevant clinical diseases from ‘healthy’ subjects. Thus, the potential beneficial effect of switching to ECs for smokers with existing respiratory and cardiovascular diseases may be diferent than our estimates. The …	Both randomized controlled trials and prospective cohort studies are needed to better evaluate contributions of Ecs as harm reduction tools for smokers. Future studies aiming to examine diferences by age and sex through stratifcation methods would be a strong addition to the literature. Future epidemiologic studies evaluating subclinical and preclinical risk factors (i.e., hypertension, hyperlipi…
Wills et al., 2021	Health Effects (respiratory)	Human studies	Asthma and COPD		Two (PubMed and PsycINFO)	None performed	Yes	No information	EC users compared to non-EC users	Yes. Most of the studies controlled for TC smoking, indicating that observed effects for ECs are not attributable to confounding with smoking. Additive and interaction effects of smoking were also tested.	A random effects meta-analysis with pooled aOR that controlled for cigarette smoking and other disease-related risk factors.	A random effects meta-analysis indicated the pooled aOR for asthma was 1.39 (95% CI 1.28– 1.51) for EC users compared to non-EC users. Moderate heterogeneity in the results was observed. A separate meta-analysis of the four adult studies indicated a significant aOR of 1.40 (95% CI 1.23–1.58, data not shown) hence it was appropriate to include these with the adolescent studies. A random-effects me…	SR: A significant association of EC use with respiratory disorder was found across 23 of the 24 studies reviewed, and EC use typically added independently to risk derived from cigarette smoking. Epidemiological studies have consistently noted that dual users have significantly more respiratory symptomatology compared with exclusive EC users or exclusive smokers. E-cigarette use does not merely pa…	Authors conclude that EC use has consequences for asthma and COPD, which is of concern for respirology and public health	Most included studies were cross-sectional	None
